# Supplementary material for: Novel Co-Cultivation Bioprocess with Immobilized Paenibacillus polymyxa and Scenedesmus obliquus for Lipid and Butanediol Production
Source: Microorganisms. 2025 Mar 5;13(3):606. doi: 10.3390/microorganisms13030606 (PMC11945626; doi:10.3390/microorganisms13030606)
Supplement: Supplementary file 1 [file microorganisms-13-00606-s001.zip]

Archive with 1 entries (1 files):
- microorganisms-3479204-supplementary.pdf
